# Supplementary material for: Effects of an Exercise Programme on Functional Capacity, Body Composition and Risk of Falls in Patients with Cirrhosis: A Randomized Clinical Trial
Source: PLoS One. 2016 Mar 24;11(3):e0151652. doi: 10.1371/journal.pone.0151652 (PMC4807034; doi:10.1371/journal.pone.0151652)
Supplement: S1 Table — (CSV) [file pone.0151652.s001.csv]

Group	Patient	Age	Sex	Etiology	Obesity	Previous_decompensation	Previous_encephalopathy	Previous_ascites	Previous_variceal_bleeding	MELD	Child_Pugh_score	Sessions_missed	Betablockers	Bilirubin	Bilirubin2	Albumin	Albumin2	Creatinine	Creatinine2	INR	INR2	Timed_Up_and_Go_test	Timed_Up_and_Go_test2	Upper_leg_circum	Upper_leg_circum2	Lower_leg_circum	Lower_leg_circum2	Mid_arm_circum	Mid_arm_circum2	Mid_thigh_skinfold	Mid_thigh_skinfold2	Mid_arm_skinfold	Mid_arm_skinfold2	Arm_muscle_circum	Arm_muscle_circum2	Effort_time	Effort_time2	VAT_time	VAT_time2	Maximal_heart_rate	Maximal_heart_rate2	VOKg1	VOKg2	Functional_limitation_according_to_VOKg	Functional_limitation_according_to_VOKg2	Weight	Height	BMI	Subtotal_fat
0	3	59	0	2	0	1	0	1	0	10	5	29	1	28	22	39,2	27,4	63	60	1,2	1,22	9	9	53,5	50	46,5	43	30	29	3,5	3,3	1,1	1	26,546	24	11	10	8,5	9	112	113	32,7	22,8	0	1	78,7	177,5	24,9791708	15359,3522761681
0	5	62	0	0	0	1	0	0	1	7	5	2	1	17	21	41,9	42,3	82	88	1,08	1,04	7	7	49	48	40,5	41	10	12	1,8	1,5	1,1	1,3	6,86	8,232	14	16	8,5	10,5	136	121	39,7	36	0	0	75,4	174,5	24,76170146	20611,989798217
0	6	79	1	3	1	1	0	0	1	10	6	6	1	30	30	28	28,8	68	67	1,38	1,45	15	18	58,9	60,5	51	51,5	32	32	2,9	3,3	2,4	2,3	24,464	24,778	4		,5		145		18,4		0		68	150,5	30,0217436893632	25729,6391921451
0	8	60	0	0	1	1	0	1	0	8	6	3	0	20	12	36,2	37,2	65	78	1,11	1,11	9	9	60,5	58,5	50	48	35,5	33,5	3,6	3,3	2,3	2,1	28,278	26,906	11		3		150		23,9		1		89,4	159	35,3625252165658	29625,422004587
0	12	55	0	0	0	1	0	1	0	10	5	5	1	32	37	35,6	37,9	81	84	1,13	1,15	8	10	52,5	55,5	45	49	31	31,5	2,9	2,8	1,7	1,5	25,662	26,79	10,5	11	8	8	124	126	21,6	24,5	1	1	76,8	167,5	27,3735798618846	24839,1889422011
0	15	60	0	2	1	1	0	0	1	8	5	6	1	23	19	37	33,9	66	75	1,13	1,19	9	9	56,5	59,5	49	37,5	36,5	37,5	2,9	2,6	2,1	2,3	29,906	30,278	8,5	9	3	2,5	106	100	17,7	26	1	0	94,2	161	36,3411905404884	30159,110478693
0	20	64	0	0	1	1	1	0	0	10	5	30	0	22	32	36,5	38,3	63	62	1,25	1,28	9	8													7		4		122		15,6		1		102	171,5	34,6794277894415	36102,1260129367
0	21	61	1	0	0	1	0	1	0	11	7	30	0	35	26	30,3	32	61	60	1,17	1,13	9	9	55	55	47	48	29	28	3,2	3,3	2,5	2,7	23,976	24,8											63,6	150,5	28,0791602741692	27137,7790899111
0	23	68	0	3	1	1	0	1	0	8	5	3	1	10	17	41,7	37,3	101	86	,93	,98	8	9	52,5	50,5	42	42,5	31,5	29	2,3	2,3	2	2,1	25,22	22,406	9,17	9			92	91	19	15,7	1	1	79	158,5	31,4462279453473	23504,4805151637
1	1	51	0	0	0	1	0	1	0	9	6	5	1	20	29	32,2	34,9	78	71	1,2	1,2	9	8	52	55	45,5	46	33,5	32,5	3,55	2,2	2,5	1,8	25,65	26,848	11	13	10	9	95	117	23	29,6	1	0	75,7	168,5	26,6622053553346	18053,7277054697
1	2	47	0	0	1	1	0	1	0	7	8	3	0	46	31	27,6	29,6	51	50	1,62	1,57	9	8	68,5	81,5	64,5	68,5	48,5	48,5	4	3,4	3,6	3,3	37,196	38,138	5	7	3	6	127	128	20,9	18,5	1	1	145	169,5	50,4694529285335	57610,4372593132
1	4	58	0	0	1	1	0	1	0	6	5	2	0	5	5	41,5	41	70	67	,92	,89	10	10	44,5	48,5	42	42,5	31,5	30	3,3	3,2	2,3	1,4	24,278	25,604	10	13	9	11	126	133	21,6	19,5	1	1	74,5	156,5	30,417785217773	25208,7784140223
1	7	63	0	0	1	1	1	0	0	7	5	2	0	15	11	41,9	43,8	63	59	1,05	1,08	8	8	42	52	40	42,5	31,5	31,5	2,5	1,8	1,95	2,15	25,377	24,749	8	12	5	9	137	137	21	19,9	1	1	79	161,5	30,2887979372945	24593,672466006
1	9	63	0	0	0	1	0	1	0	6	5	0	0	11	10	38,7	41,2	77	72	1	,95	9	8	44,5	51	43	43	32,5	31	2,6	3,2	2,2	2,1	25,592	24,406	8	10	7	8	148	156	21,4	31	1	0	74	166	26,8544055741036	24735,2971492368
1	10	79	1	0	1	1	0	1	0	9	5	0	0	29	30	38,9	39,2	65	58	1,08	1,03	14	13	59	57,5	51	50	33	33	3,2	3,2	2	1,9	26,72	27,034	5	8	4	7	150	140	19,5	18	0	0	74,5	157	30,2243498722058	32863,8939363065
1	11	74	1	2	1	1	0	1	0	8	6	1	0	24	31	41,2	44,4	78	77	,98	,99	10	10	61	64,5	57,5	54,5	34	32,5	3,65	3,2	2,5	2,1	26,15	25,906	10	10	9	9	143	150	20,4	21,2	0	0	88,5	155,5	36,6001178647863	37783,6191370804
1	13	55	0	0	1	1	0	1	0	10	6	3	1	26	21	40	42	93	87	1,17	1,08	8	7	46	55	44,5	45	33	31,5	3,3	2,5	3,3	2	22,638	25,22	7	11,5	7	10	120	123	18,7	19,4	1	1	88,5	168,5	31,170477859275	29319,5223359606
1	14	65	0	0	0	1	0	1	0	10	5	3	0	16	12	36,2	37,1	104	100	1,22	1,2	7	7	53	49	43	41	29	29	2,9	2,4	1,6	1,5	23,976	24,29	10	11	8	8	140	151	20,6	27,8	1	0	76,4	175	24,94693878	19510,201206458
1	17	61	0	0	1	1	0	1	0	12	5	2	1	13	11	31,6	28,8	132	101	1,21	1,16	10	8	45	52	44,5	46	32,5	31,5	3,4	3,3	2,1	1,9	25,906	25,534	6	8	4	7	95	120	19,5	17,2	1	1	79,6	158,5	31,6850600563246	21629,545447657
1	18	70	1	0	1	1	0	1	0	8	5	2	1	19	21	37,8	38	75	70	1,15	1,12	10	10	43	46,5	42	41,5	34,5	34,5	3,3	2,8	3,3	3	24,138	25,08	8,5	11	7	8	110	140	16,8	23,3	1	0	67,2	149,5	30,0667777765349	27917,2560995393
1	22	49	0	0	1	1	0	0	1	7	5	9	1	14	13	39,3	40	61	59	1,1	1,06	9	9	55,5	57	63,5	66,5	40,5	40,5	3,45	2,8	3,1	2,9	30,766	31,394	14	15	6	7	130	150	30,6	32,4	0	0	91,6	174,5	30,0818548287781	35150,0278324192
1	24	68	1	3	1	1	0	1	0	7	5	1	0	10	8	41	40,1	69	63	1,08	1,07	11	11	50	51	45	44,5	30	31	2,2	2,3	2,1	2,2	23,406	24,092	9	8	8	7	155	155	25	23,7	0	0	69,8	148,5	31,6520989921663	28794,3813699793
1	25	65	0	0	0	1	0	1	1	9	5	0	0	6	5	38,5	38,5	66	75	1,23	1,21	10	10	52	55	44,5	45,5	34	32,5	1,8	1,5	2,6	2,5	25,836	24,65	8	10	6	8	132	131	21,3	20,4	1	1	89,2	170,5	30,6842906407754	25477,9987832934
[truncated: 21 more columns]
